# Supplementary material for: Effectiveness of Physiotherapy in Patients with Ankylosing Spondylitis: A Systematic Review and Meta-Analysis
Source: Healthcare (Basel). 2022 Jan 10;10(1):132. doi: 10.3390/healthcare10010132 (PMC8775656; doi:10.3390/healthcare10010132)
Supplement: Supplementary file 1 [file healthcare-10-00132-s001.zip]

Archive with 1 entries (1 files):
- healthcare-1524812-supplementary.pdf
